# Supplementary material for: Immunohistological Evaluation of Von Willebrand Factor in the Left Atrial Endocardium and Atrial Thrombi from Cats with Cardiomyopathy
Source: Animals (Basel). 2021 Apr 26;11(5):1240. doi: 10.3390/ani11051240 (PMC8146606; doi:10.3390/ani11051240)
Supplement: Supplementary file 1 [file animals-11-01240-s001.zip]

Archive with 1 entries (1 files):
- animals-1173276-supplementary.pdf
